# Supplementary material for: Phylogeny-guided discovery of a promiscuous P450 macrocyclase for the production of diverse atropopeptides
Source: Chem Sci. 2025 Aug 6;16(35):16240–9. doi: 10.1039/d5sc03525b (PMC12352619; doi:10.1039/d5sc03525b)
Supplement: SC-016-D5SC03525B-s001 [file SC-016-D5SC03525B-s001.txt]

(pdb|8U2M|B:10.0368353463,((((((((((((BAU86124.1:0.1578899765,(WP_189975826.1:0.0163683599,((WP_150231733.1:0.0032704231,WP_190040962.1:0.0000010037)99.6/100:0.0398024976,WP_030762222.1:0.0085197138)93.8/100:0.0309011493)100/100:0.1885913302)45/97:0.0327859495,((((WP_071383866.1:0.0505863205,WP_189957296.1:0.0641647017)90.3/100:0.0265299450,WP_158921329.1:0.0350318311)84.5/100:0.0136195722,WP_053665269.1:0.0386857349)92.1/100:0.0339985181,(WP_129293316.1:0.0152233346,WP_260634777.1:0.0154709986)99.1/100:0.0561741170)80.5/99:0.0339267940)99.8/100:0.1184401477,((((((WP_146464089.1:0.1439184277,WP_030813563.1:0.1473986715)76.1/78:0.0104775080,((WP_190018070.1:0.0783624642,(((((WP_086702804.1:0.0000010037,WP_094372357.1:0.0033476259)79.8/100:0.0033546664,WP_059247116.1:0.0033480868)76.2/100:0.0033589325,WP_208886520.1:0.0033616916)94/100:0.0245186211,(WP_225823630.1:0.0902973292,((WP_189999108.1:0.0426989273,(WP_030788465.1:0.0234364318,WP_189753835.1:0.0279604473)90.8/100:0.0182510463)98.9/100:0.0553457111,(((WP_189979211.1:0.0402958940,(WP_230922058.1:0.0000010037,WP_189295475.1:0.0034949512)97.9/100:0.0258917077)86.7/98:0.0139213114,(WP_053709624.1:0.0023127495,WP_030347260.1:0.0170875369)97.3/100:0.0246976392)37.6/95:0.0093407701,WP_208036088.1:0.0319486217)87.2/98:0.0148954897)79.4/77:0.0208985294)0/37:0.0000021338)93.5/87:0.0282659507,WP_184964145.1:0.0606849176)96.8/99:0.0377981531)28.1/60:0.0069944291,(WP_067117492.1:0.0461715153,(WP_023544636.1:0.0160861735,WP_076083033.1:0.0166123740)94.3/100:0.0235354978)96.5/100:0.0306927719)92.1/89:0.0276785909)88.2/95:0.0292838214,(WP_127176079.1:0.1320291592,(WP_093622578.1:0.0342458198,WP_201050596.1:0.0666513082)99.9/100:0.0905672390)93.8/100:0.0569478448)86.3/77:0.0276150709,((((WP_164583556.1:0.0564152777,(WP_019984838.1:0.0032218834,(WP_223002186.1:0.0032233377,WP_009190930.1:0.0000010037)0/68:0.0000010037)98.6/100:0.0395829090)99.9/100:0.0915052148,WP_018568017.1:0.0143092001)60.8/77:0.0053805317,WP_064535512.1:0.0090763977)92.3/78:0.0252065609,WP_037862837.1:0.0405533856)99.9/100:0.0767632027)85/65:0.0260427145,(((WP_266679153.1:0.0226841847,WP_116504740.1:0.0161920978)71.8/100:0.0034865078,(WP_266742830.1:0.0063435691,WP_227299556.1:0.0000010037)98.6/73:0.0255453652)39/46:0.0084401183,(WP_100593538.1:0.0455453546,WP_266570280.1:0.0294767737)88.6/100:0.0119808525)100/100:0.1293303946)46.4/80:0.0055605370,(((WP_153481350.1:0.0000010037,WP_153524531.1:0.0093638095)100/100:0.1452523417,WP_003963544.1:0.1820321098)98.9/100:0.1010363936,(WP_189419496.1:0.0062877485,WP_190010433.1:0.0000010037)100/100:0.1869688398)87.8/92:0.0327849916)97.6/100:0.0557903429)28.9/57:0.0215140852,((((WP_007265664.1:0.0353800473,WP_125813965.1:0.0185193356)25.5/100:0.0101659710,(WP_125602107.1:0.0189420309,WP_125821974.1:0.0065798105)89.1/100:0.0170976362)98.7/100:0.0667377899,(WP_245691849.1:0.0558579702,WP_079429150.1:0.0407323537)97.4/100:0.0560900769)100/100:0.1764442112,(WP_030245149.1:0.1167429472,WP_141637212.1:0.0484641722)99.4/100:0.1095127278)95.8/99:0.0550442799)87.2/74:0.0259980145,(((WP_206963363.1:0.1273213246,(((WP_172385118.1:0.0000022731,WP_249401829.1:0.0181337440)56/100:0.0089738191,(WP_078869372.1:0.0267571511,(WP_229878947.1:0.0044520789,WP_225987211.1:0.0246150696)95.3/100:0.0333704035)84.3/100:0.0167711955)100/100:0.1353357975,(((WP_267058042.1:0.0267684427,WP_100573179.1:0.0221463380)38.8/100:0.0092280834,(WP_167160264.1:0.0000010037,(WP_161248877.1:0.0030829421,WP_229892174.1:0.0000010037)86.6/100:0.0030763365)92.8/100:0.0149176759)95.6/100:0.0298581106,(WP_246033713.1:0.0091093723,WP_261711791.1:0.0277619300)94.9/100:0.0333488631)95.4/100:0.0400581028)62.5/99:0.0514467349)41.2/84:0.0416987535,WP_184350249.1:0.1514728907)100/100:0.2825683741,(WP_063346307.1:0.0289264825,WP_190126341.1:0.1128029949)100/100:0.1838284306)80.3/50:0.0179049378)86.8/67:0.0321572977,((WP_042454355.1:0.1241563272,WP_196196370.1:0.0478342067)100/100:0.1995330688,(WP_042422022.1:0.0314931596,WP_042384193.1:0.0639043313)100/100:0.2044532478)98.4/70:0.1126514641)98.2/100:0.0876315899,(WP_217783666.1:0.2254535826,((WP_008744757.1:0.0801612986,WP_164282108.1:0.0197739937)86.4/100:0.0133636581,(((WP_007820080.1:0.0031619607,(WP_167906729.1:0.0000010037,WP_129284632.1:0.0031488832)82.7/100:0.0031608052)0/48:0.0000010037,WP_010275341.1:0.0000010037)79.4/84:0.0031667322,(WP_093582223.1:0.0031631734,WP_009069821.1:0.0000010037)0/72:0.0000010037)37/79:0.0096020439)100/100:0.2177699939)100/100:0.2072314612)98.3/99:0.0929484704,((((((((((((((WP_115577552.1:0.0061524394,((WP_228439227.1:0.0030611951,WP_115530975.1:0.0000010037)84.9/100:0.0030543424,WP_116889171.1:0.0000010037)89.1/100:0.0061359330)73.8/98:0.0031031358,(WP_228424121.1:0.0158337275,WP_115571769.1:0.0094543300)75.6/89:0.0029213141)79.9/91:0.0030852946,WP_119959119.1:0.0000010037)0/86:0.0000010037,WP_228436397.1:0.0124180241)87.3/93:0.0062365125,WP_042594940.1:0.0062242231)75.6/96:0.0036185801,(WP_103700616.1:0.0035001570,WP_115540899.1:0.0121102046)36.5/100:0.0063368997)84.4/96:0.0093094328,WP_228418344.1:0.0058745822)100/100:0.2524543490,(((((((((WP_039443899.1:0.0000010037,WP_116657154.1:0.0031533751)78.2/96:0.0031520570,WP_047699592.1:0.0031450179)90.6/97:0.0063003402,WP_026112195.1:0.0000010037)83/85:0.0031424151,WP_039436253.1:0.0031372021)79.4/88:0.0031486883,WP_087910800.1:0.0031414700)0/38:0.0000010037,WP_038894970.1:0.0000010037)0/46:0.0000010037,WP_010370968.1:0.0126960880)100/100:0.0663911218,((WP_252162254.1:0.0095081514,(WP_260817773.1:0.0030934915,WP_260813670.1:0.0031150614)72.9/98:0.0029385941)99.1/100:0.0366285376,(WP_104621699.1:0.0191997998,(WP_209225867.1:0.0031018537,WP_057677744.1:0.0000010037)83.6/100:0.0060993873)96.9/100:0.0256968439)52.7/93:0.0193645986)99.1/100:0.0861217628,(((((WP_115555102.1:0.0050300469,((WP_115563136.1:0.0063461546,WP_115529154.1:0.0000010037)75.1/100:0.0031177526,WP_115514620.1:0.0097126992)86.5/100:0.0060370203)38.9/100:0.0081625740,WP_055850314.1:0.0000020820)99.1/100:0.0645839471,((WP_005993734.1:0.0496703371,(WP_259162436.1:0.0061369506,WP_259156032.1:0.0128190705)99.6/100:0.0466911222)52.5/100:0.0120098188,(WP_249049927.1:0.0031260737,WP_064629341.1:0.0000010037)98.8/100:0.0377610117)97.7/100:0.0560899287)94.3/100:0.0422974040,((WP_230430532.1:0.0031653998,WP_230436136.1:0.0000010037)37.3/100:0.0036786242,WP_228316019.1:0.0026685593)100/100:0.0888492614)94.5/99:0.0689362463,WP_022970962.1:0.3166050998)61.2/91:0.0454953711)80.5/95:0.0382496852)56.3/88:0.0402011511,(((WP_012916762.1:0.1202956536,(WP_045728106.1:0.0000010037,WP_045736849.1:0.0029905153)100/100:0.1285648088)99.9/100:0.1498245429,(WP_160967641.1:0.0141750002,(((((WP_148828488.1:0.0030141738,(((((WP_152236185.1:0.0090550072,WP_267102435.1:0.0000010037)74.2/87:0.0060171818,WP_267099913.1:0.0060307239)75.9/83:0.0030135849,WP_043094992.1:0.0030008610)0/23:0.0000010037,WP_152181783.1:0.0000010037)0/47:0.0000024393,((WP_150410287.1:0.0059904892,WP_152243249.1:0.0060064198)0/48:0.0000024092,WP_017914734.1:0.0029874282)85.6/79:0.0030040500)82.5/81:0.0030129977)0/15:0.0000010037,(((WP_017911957.1:0.0060336028,WP_267106266.1:0.0030189914)0/7:0.0000010037,(WP_267102412.1:0.0060947425,WP_267096253.1:0.0030119708)0/6:0.0000010037)0/6:0.0000010037,WP_267086654.1:0.0000010037)0/3:0.0000010037)0/26:0.0000010037,(WP_267098115.1:0.0060753373,WP_153753453.1:0.0030514332)74.4/86:0.0030112945)91.4/87:0.0161341167,WP_017910418.1:0.0106069233)100/100:0.0511657004,(WP_048490343.1:0.0000010037,WP_160957283.1:0.0063735382)96.8/100:0.0274121894)90.4/100:0.0169460133)99.1/100:0.0838445527)98.6/100:0.0826225082,(WP_003477158.1:0.0065176388,(((((WP_058363036.1:0.0031843759,WP_003466465.1:0.0000010037)85.1/75:0.0032053828,(WP_060747870.1:0.0032037782,WP_064522052.1:0.0000010037)18.2/79:0.0032162139)0/82:0.0000010037,WP_235049051.1:0.0000010037)0/15:0.0000010037,WP_058364251.1:0.0032167202)80.3/97:0.0032100309,WP_237650374.1:0.0097039203)0/82:0.0000010037)99.2/100:0.0882616091)96.6/100:0.0872229045)95.9/100:0.0875903154,(WP_219849060.1:0.0299636457,WP_257032169.1:0.0457239704)100/100:0.3208299132)97.8/96:0.0942961128,(WP_062114246.1:0.1253015817,(((WP_211442916.1:0.0073803287,WP_211474701.1:0.0093028400)95.4/95:0.0210832963,WP_199110859.1:0.0228883529)89.3/94:0.0211749155,(WP_061936535.1:0.0044942530,WP_197481638.1:0.0023652687)99.8/100:0.0675794736)83.3/75:0.0299880528)98.5/100:0.0799602618)29.1/57:0.0209416593,(WP_036142281.1:0.2621143805,(WP_026636297.1:0.2849770904,WP_038489186.1:0.1733995449)94.3/100:0.0533044507)67/60:0.0293598317)100/100:0.1501331302,((((((WP_030779685.1:0.0159044536,WP_055533246.1:0.0039122470)99.5/100:0.0457224011,(WP_125515706.1:0.0258145056,WP_219689722.1:0.0142956137)95.3/100:0.0245630452)91/100:0.0248004437,(WP_205039221.1:0.0456694711,WP_223777464.1:0.0218899750)98.7/100:0.0527008547)93.9/100:0.0312568133,WP_055554541.1:0.0742026030)78.5/100:0.0165663365,(((WP_150186767.1:0.0244921857,(WP_150173451.1:0.0000010037,WP_161236205.1:0.0061039557)96.2/100:0.0251373887)82.4/99:0.0128929102,WP_150215568.1:0.0203137542)31.9/100:0.0111281741,WP_055566837.1:0.0543081728)98.2/100:0.0441810282)74/100:0.0114212731,WP_055700658.1:0.0646069299)99.5/100:0.0955785165)76.7/63:0.0140413247,(((WP_266428463.1:0.0264363580,(WP_148840056.1:0.0694588020,(((WP_266729015.1:0.0203446095,WP_266910789.1:0.0065572365)76.4/99:0.0033392396,WP_259933287.1:0.0000010037)0/55:0.0000010037,(((WP_266489697.1:0.0032174898,(WP_266622128.1:0.0032196676,WP_124721219.1:0.0000010037)0/50:0.0000010037)84.8/100:0.0032160727,WP_266768739.1:0.0064428833)0/53:0.0000010037,WP_266687998.1:0.0032217067)81.5/100:0.0032350375)97.5/100:0.0259707085)77.8/99:0.0076700082)96.3/100:0.0351878964,((WP_123527338.1:0.0414528195,(WP_123466221.1:0.0032792723,WP_207315168.1:0.0164207648)80.5/100:0.0063361161)93.8/100:0.0200726920,(WP_219566637.1:0.0822115205,WP_136324325.1:0.0556185430)35.2/99:0.0070814529)100/100:0.1073605811)98.8/100:0.0578004880,WP_161363785.1:0.1803238570)58.5/77:0.0072051660)90.3/83:0.0310197513)99.8/99:0.1465566904,WP_014145092.1:0.2823229126)55.1/61:0.0311782414,(((WP_230649662.1:0.1055886779,(WP_079657561.1:0.0912193326,WP_266407950.1:0.0990904569)100/100:0.2378005179)100/100:0.2136447316,WP_077972207.1:0.3753334811)73.1/72:0.0624363003,((WP_073760529.1:0.0349649726,(((((((WP_003985364.1:0.0000010037,WP_053803140.1:0.0031796527)84.7/100:0.0031957272,WP_030373216.1:0.0031861195)0/51:0.0000010037,(WP_030630801.1:0.0000010037,WP_031190357.1:0.0000010037)0/67:0.0000010037)84.8/100:0.0031990948,WP_030646754.1:0.0032098044)0/63:0.0000010037,WP_150246979.1:0.0229241463)92.9/97:0.0095590628,(WP_030601128.1:0.0000010037,WP_053699972.1:0.0031544162)0/92:0.0000010037)86.7/99:0.0091883953,WP_030665649.1:0.0034084465)98.6/100:0.0622218057)100/100:0.2158719490,(WP_091293054.1:0.4847842422,WP_164267151.1:0.2455057757)57.2/66:0.0580641853)78.6/67:0.0241106395)66.8/63:0.0430983244)97.2/68:0.0790810373,((((WP_219437592.1:0.3099997899,(WP_020639417.1:0.3888211504,((WP_098510021.1:0.0307291288,WP_233574223.1:0.0520532895)100/100:0.5153710157,((WP_200863050.1:0.0489755508,((((((WP_237440063.1:0.0036627891,(WP_244287330.1:0.0032234775,WP_067575340.1:0.0000010037)0/72:0.0000010037)89.1/100:0.0083841981,(WP_246411464.1:0.0073415411,WP_237597356.1:0.0000010037)99.2/100:0.0356634631)37.1/89:0.0060240074,WP_244223516.1:0.0288084245)88.6/99:0.0097995848,(WP_240014650.1:0.0037378378,((WP_043830661.1:0.0032919507,WP_240690736.1:0.0033126381)77.7/100:0.0033169939,WP_240691316.1:0.0032862483)89.3/100:0.0066156165)92/100:0.0112960676)90.4/100:0.0125835521,WP_037715761.1:0.0429100060)84.9/95:0.0130989755,WP_244194705.1:0.0283576910)61.1/70:0.0107096103)85.3/70:0.0313141490,WP_020664574.1:0.0886375960)93.2/99:0.0869055960)85.4/100:0.0682188333)98.3/100:0.1410595371)93.4/99:0.0901628839,WP_259622704.1:0.2721437420)77.5/82:0.0751672254,(((WP_104819059.1:0.1466324667,(WP_266309452.1:0.0115139156,(WP_030395534.1:0.0000010037,WP_043465618.1:0.0031796422)81.8/100:0.0078733937)100/100:0.1244825392)81.7/100:0.0254978103,WP_148646527.1:0.0857586988)98.3/100:0.0866811553,(((WP_238426398.1:0.3775814618,(WP_225012468.1:0.1226979956,(((WP_266644755.1:0.0000010037,WP_250305079.1:0.0031743179)99.6/100:0.0761128584,(((((WP_039629497.1:0.0194308076,(WP_205368221.1:0.0000010037,WP_235095385.1:0.0064345932)86.5/100:0.0064473845)75.3/100:0.0035783162,WP_102924987.1:0.0092235090)93/100:0.0187648213,WP_189865533.1:0.0140738946)99.9/100:0.1080230227,((WP_038524516.1:0.0032293661,WP_020930390.1:0.0064622805)87.8/100:0.0064461916,WP_233661187.1:0.0032978390)99/100:0.0432434105)59.8/99:0.0158876617,WP_100603065.1:0.0503774487)89.2/99:0.0397942244)99.8/100:0.1377996658,(WP_030904480.1:0.0148228338,WP_209338556.1:0.0397188640)96.8/100:0.0580715931)79.9/98:0.0481499463)87.2/100:0.0754866790)85/80:0.1034224307,((((((WP_262038770.1:0.0000025974,((WP_251084181.1:0.0030474721,WP_042147721.1:0.0030407305)88.6/100:0.0061810404,((WP_088799602.1:0.0027015708,WP_093491894.1:0.0010256025)74.7/100:0.0023442454,(((WP_085924759.1:0.0119855398,WP_190144070.1:0.0149962750)87.1/78:0.0059180875,(WP_168481092.1:0.0000010037,WP_266733893.1:0.0031718364)77.9/100:0.0032253578)77.8/78:0.0047216656,WP_235468317.1:0.0239169776)85.4/99:0.0078102807)90.9/97:0.0092231588)96.5/99:0.0184703345)0/41:0.0063438714,(WP_148590183.1:0.0028994892,WP_018089189.1:0.0000010037)99.5/100:0.0351050870)97.3/99:0.0292972267,(WP_073722656.1:0.0293425228,WP_266810669.1:0.0157346408)46.4/63:0.0097913038)92.1/98:0.0294670527,WP_266928977.1:0.0458232042)97.5/99:0.0937508262,WP_030892401.1:0.2748473658)59.7/95:0.0398564266,WP_037911672.1:0.3204318378)56.8/99:0.0545613886)81.7/77:0.0471045451,((((WP_167489914.1:0.0245186702,WP_098697304.1:0.0223896833)79.3/100:0.0085257114,(WP_082870427.1:0.0060020767,WP_195118618.1:0.0000010037)82.6/100:0.0059664402)99.8/100:0.1008495949,(WP_068003730.1:0.1886813880,WP_150405175.1:0.1085765260)92.5/97:0.0464157036)53.1/96:0.0277845258,(WP_167473178.1:0.0369614421,WP_225726974.1:0.0383755447)100/100:0.1703282209)100/100:0.3238316025)88.2/86:0.0488501939)0.2/46:0.0065410417)100/100:0.2423960770,WP_246471754.1:0.4230330008)84.4/97:0.0496195292)39.5/67:0.0309625738,WP_214243450.1:1.0180994694)50.6/84:0.1130088551,(WP_052173158.1:0.1535165490,(WP_126637722.1:0.0560394858,WP_078981196.1:0.0134733119)100/98:0.2306895878)84.3/98:0.2113648601);
